# Supplementary material for: Identification of clinically approved small molecules that inhibit growth and affect transcript levels of developmentally regulated genes in the African trypanosome
Source: PLoS Negl Trop Dis. 2020 Mar 13;14(3):e0007790. doi: 10.1371/journal.pntd.0007790 (PMC7094864; doi:10.1371/journal.pntd.0007790)
Supplement: S5 Table — (XLSX) [file pntd.0007790.s009.xlsx]

## Sheet: Sheet1
Name	Lower bound	Upper bound	RAW264.7 survival	C32 survival	LD50 oral	LDLo oral	TDLo oral	LD50 intravenous	IC50 (μM)	Potency (µM)	Toxicity info	Uses
APREPITANT	0	35	0.38	0.25	2.6055 mol/kg (rat)				0.00009, Displacement of [125I]-labeled SP from the human Tachykinin receptor 1 expressed in CHO cells		In pre-registration clinical trials of aprepitant, serum aminotransferase elevations occurred in 6% of treated patients compared to 4.3% in controls receiving cancer chemotherapy. The aminotransferase elevations were transient, mild to moderate in severity, and not associated with symptoms or jaundice. There have been no convincing cases of clinically apparent liver injury attributable to aprepit…	prevents chemotherapy-related nausea/vomitting, 40mg capsule
Clemastine, Clemastine fumarate	0	35	0.19	0.47	3550 mg/kg rat				0.456 HARVARD: Inhibition of blood stage Plasmodium falciparum Dd2 infection		Since there is no specific antidote for overdose with antihistamines, treatment is symptomatic and supportive with possible utilization of the following: 1) Induction of emesis (syrup of ipecac recommended); however, precaution against aspiration necessary, especially in infants and children. 2) Gastric lavage (isotonic or 0.45% sodium chloride solution) if patient unable to vomit within three ho…	antihistamine (1mg twice daily in a clinical test)
Phenothiazine	350	3500	0.83	1.22*	500 mg/kg (cattle)				0.349, Luminescence-based cell-based dose response assay to identify inhibitors of NADPH oxidase 1 (NOX1)		HE15 - Irritation-Eyes, Nose, Throat, Skin---Moderate, HE3 - Chronic (Cumulative) Toxicity---Long-term organ toxicity other than nervous, respiratory,hematologic or reproductive	Antiprotozoal, used to treat parasites in animals. Antipsychotic maybe? Predicted toxic does in humans about 50mg/kg
FLUNARIZINE, Flunarizine Hydrochloride, Flunarizine dihydrochloride	0	35	0.5	0.71	960 mg/kg (mouse)	n/a	73 mg/kg (women), 4286 µg/kg (men)			0.4467 qHTS Assay for Small Molecule Inhibitors of the Human hERG Channel Activity	Flunarizine should be used with care in patients with depression or those being prescribed other agents, such as phenothiazines, concurrently, which may cause extrapyramidal side-effects. Acute overdosage has been reported and the observed symptoms were sedation, agitation and tachycardia.
Butoxyphenlacethydroxamate, Phenylacetohydroxamic acid (Bufexamac)	350	3500	0.89	0.89	3370 mg/kg (rat)					0.1438 Primary qHTS for delayed death inhibitors of the malarial parasite plastid, 96 hour incubation	Mild skin irritation was seen in rabbits following dermal application of 750 mg/30d(l) [MSDS]. Non-steroidal anti-inflammatory drug (NSAID) overdose may produce nausea, vomiting, indigestion and upper abdominal pain. Other effects may include drowsiness, dizziness, confusion, disorientation, lethargy	topically-active anti-inflammatory agent that inhibits the cyclooxygenase enzyme
Quinine hydrobromide	0	35	0.64	1.11*		750 mg/kg						antimalarial
Quinine urea hydrochloride	0	35	0.65	1.02	not found							antimalarial
BERBERINE, Berberine Chloride, Berberine bisulfate	0	35	0.68	0.81	328 mg/kg							TCM
Roxarsone (Alginic acid (4-Hydroxy-3-Nitrobenzenearsonic Acid))	0	35	0.71	0.85	50 mg/kg							Antibitoic for livestock
Berberine, Berberine Chloride, Berberine bisulfate	0	35	0.72	0.96	329 mg/kg							Parisitc and fungal infections in humans
Potash, Sulfurated	0	35	0.72	0.85	2570 mg/kg							by vets?
Nitrofural, Nitrofurazone (5-Nitro-2-Furaldehyde Semicarbazone)	0	35	0.76	0.97	590 mg/kg, rat							Treatment of bacterial skin infections, already used to kill trypanosomes
Hexetidine	0	35	0.1	0.1	610-1,430 mg/kg rat							anti-microbial
AMINACRINE, Aminacrine Hydrochloride, Aminacrine (9-Aminoacridine)	0	35	0.42	0.74	78 mg/kg mouse							anti-microbial, denstistry, gynecology
DIPERODON, Diperodon hydrochloride	0	35	0.66	0.98				15mg/kg rabbit		2.371 Human pregnane X receptor (PXR) small molecule agonists, qHTS assay		anesthetic
ETHYNODIOL DIACETATE	0	35	0.54	0.89	2.1783 mol/kg rat					.0047 qHTS assay to identify small molecule agonists of the estrogen receptor alpha (ER-alpha) signaling pathway using the BG1 cell line		contraceptive (synthetic progesterone)
RALOXIFENE, Raloxifene Hydrochloride	0	35	0.47	0.55	36 mg/kg (toxic, not lethal, does in women)							treatment and prevention of osteoporosis in postmenopausal women (60 mg orally every day)
CYPROHEPTADINE, Cyproheptadine Hydrochloride	0	35	0.58	0.69	25 mg/kg rat							unclear, used as human medication, anti-allergy?
BEPRIDIL, Bepridil Hydrochloride	0	35	0.08	0.27	6850 mg/kg rat							Treats chest pain, hypertension, ~200mg/day
Ergoloid Mesylates, Ergoloid mesylate	0	35	0.64	0.86	>1000mg/kg rat							Used in the treatment of dementia, Dosage 1mg oral capsule
AMIODARONE, Amiodarone hydrochloride	0	35	5	0.55	>4 g/kg (mouse)	2086 mg/kg (men), 568 mg/kg (child),	60 mg/kg (men), 416 mg/kg (women)				well established cause of clinically apparent liver damage	Used in the prophylaxis of migraine, occlusive peripheral vascular disease, vertigo of central and peripheral origin, and as an adjuvant in the therapy of epilepsy.
Thiethylperazine, Thiethylperazine malate	0	35	0.01	0.02	60 mg/kg (mouse)	n/a					Manifestations of acute overdosage of TORECAN (thiethylperazine) can be expected to reflect the CNS effects of the drug and include extrapyramidal symptoms (E.P.S), confusion and convulsions with reduced or absent reflexes, respiratory depression and hypotension.	For the treatment or relief of nausea and vomiting.
Ipecac syrup	0	35	0.55	0.49	n/a							15ml ipecac syrup taken by mouth to cause vomiting after poison ingestion, also used in diarrheal diseases, cancer
PROCHLORPERAZINE, Prochlorperazine dimaleate, Prochlorperazine dimaleate salt	0	35	0.06	0.27	1800 mg/kg (rat)	n/a	2 mg/kg (child), 560 µg/kg (human), 4500 µg/kg (women)				risk of developing extrapyramidal symptoms and experiencing withdrawals, not recommended to take when pregnant	treats nausea/vomitting, anxiety, migraines
PROCHLORPERAZINE, Prochlorperazine dimaleate, Prochlorperazine dimaleate salt	0	35	0.03	0.23	1800 mg/kg (rat)	n/a	2 mg/kg (child), 560 µg/kg (human), 4500 µg/kg (women)				risk of developing extrapyramidal symptoms and experiencing withdrawals, not recommended to take when pregnant	treats nausea/vomitting, anxiety, migraines
PROTRIPTYLINE, Protriptyline Hydrochloride	0	35	0.37	0.73	240 mg/kg (rat)	n/a					For the treatment or relief of nausea and vomiting.	antidepressants
FLUOXETINE, Fluoxetine hydrochloride	0	35	1.26	0.75	825 mg/kg (rat)	n/a	60 mg/kg (women), 17 mg/kg (men)				Symptoms of overdose include agitation, restlessness, hypomania, and other signs of CNS excitation.	treats MDD, bulimia, OCD, PMDD, panic disorder, treatment-resistant or bibolar I depression
Vitamin D2, ERGOCALCIFEROL, Oleovitamin A And D, Calciferol	0	35	0.48	0.72	10 mg/kg (rat)	40 mg/kg (guinea pig)	12600 µg/kg (women)				overdose can produce hypervitaminosis characterized by hypercalcemia, renal impairment, calcification of soft tissues, a decline in the rate of linear growth and increase in bone mineralization	treats hypoparathyroidism, refractory rickets, and familial hypophosphatemia
ERGOSTEROL	0	35	0.52	0.73	2.6528 mol/kg rat						fatal if swallowed	high doses used to treat maternal hypoparathyroidism during pregnancy
DISULFIRAM, Disulfiram (Tetraethylthiuram disulfide)	0	35	0.34	0.38	500 mg/kg (rat)	90 mg/kg (women), 150 mg/kg (men), 160 mg/kg (human)	90 mg/kg (women), 150 mg/kg (men), 150 mg/kg (child)				Symptoms of overdose include irritation, slight drowsiness, unpleasant taste, mild GI disturbances, and orthostatic hypotension.	treatment and management of chronic alcoholism
METHYLENE BLUE, Methylene blue hydrate	0	35	0.97	0.77	1180 mg/kg (rat)						harmful if swallowed, irritant	treatment of pediatric and adult patients with acquired methemoglobinemia
PROMETHAZINE, Promethazine Hydrochloride	0	35	0.66	0.75	326 mg/kg (mouse)						Symptoms of overdose include mild depression of the central nervous system and cardiovascular system to profound hypotension, respiratory depression, unconsciousness, and sudden death	treatment of allergic disorders, and nausea/vomiting
PERPHENAZINE	0	35	0.07	0.19	318 mg/kg (rat)						Symptoms of overdose include stupor or coma, and children may have convulsive seizures	management of the manifestations of psychotic disorders and for the control of severe nausea and vomiting in adults
PROMAZINE, Promazine Hydrochloride	0	35	0.32	0.78	350 mg/kg (rat)						Side effects include: extrapyramidal symptoms, drowsiness, weight gain, dry mouth, constipation, endocrine effects (such as gynaecomastia and menstrual disturbance), sensitivity to sunlight and haemolytic anaemia	short term treatment of moderate and severe psychomotor agitation, also used to treat agitation or restlessness in the elderly
TRIFLUPROMAZINE, Triflupromazine hydrochloride	0	35	0.09	0.15	185 mg/kg (rat)						Symptoms of overdose include agitation, coma, convulsions, difficulty breathing, difficulty swallowing, dry mouth, extreme sleepiness, fever, intestinal blockage, irregular heart rate, low blood pressure, and restlessness	Used mainly in the management of psychoses. Also used to control nausea and vomiting.
DOMPERIDONE, Domperidone maleate	0	35	0.8	1.02	5243 mg/kg (rat)		1170 µg/kg (infant), 234 mg/kg (men)				Side effects include galactorrhea, gynecomastia, or menstrual irregularities	For management of dyspepsia, heartburn, epigastric pain, nausea, and vomiting
APOMORPHINE, Apomorphine Hydrochloride, R(-) Apomorphine hydrochloride hemihydrate	0	35	0.41	1.08	>100 mg/kg (mouse)						Toxic if swallowed, irritant	For management of dyspepsia, heartburn, epigastric pain, nausea, and vomiting
PROADIFEN, Proadifen Hydrochloride, PROADIFEN HYDROCHLORIDE	0	35	0.04	0.13	500 mg/kg (rat)
hexamethonium iodide	0	35	0.68	1.18	850 mg/kg (mouse)							antihypersensitive agents, nicotinic antagonists, ganglionic blockers
QUILLAJA (Saponin), Saponin	35	350	0	0	not found
ARSENIC, Arsenic Trioxide, Arsenic trioxide (Sodium meta-arsenite)	35	350	0.93	1.37*	763 mg/kg (rat)		7857 mg/kg (man), 4 mg/kg (child)				toxic if swallowed/inhaled, confirmed human carcinogen	trace element in nature
Quinaldine Blue, Quinaldine blue (Pinacyanol chloride)	35	350	0.99	0.57	not found						irritant	antineplastic
CLIOQUINOL	35	350	0.37	0.64	>5 gm/kg (rat)		1400 mg/kg (human), 11 gm/kg (women)				toxic if swallowed, irritant	Used as a topical antifungal treatment
PRIMAQUINE, Primaquine Phosphate, Primaquine diphosphate	35	350	0.18	0.11	100 mg/kg (mouse)						Many side effects reported	For the treatment of malaria
Quinidine, Quinine, QUINIDINE SULFATE, QUININE SULFATE, Quinidine hydrochloride monohydrate, Quinidine sulfate dihydrate	35	350	0.6	0.94	263 mg/kg (rat)						Many side effects reported	class lA antiarrhythmic drug, treatment of ventricular pre-excitation and cardiac dysrhythmias
Quinine bisulfate	35	350	0.67	1.02	362 mg/kg (guinea pig)						Many side effects reported	the symptomatic treatment of pseudobulbar affect (PBA) in adults, class lA antiarrhythmic drug
CLOFAZIMINE	35	350	0.5	0.63	8400 mg/kg (rat)						Severe abdominal symptoms have necessitated exploratory laparotomies in some patients on clofazimine therapy. Rare reports have included splenic infarction, bowel obstruction, and gastrointestinal bleeding. Deaths have been reported, following severe abdominal symptoms.	For the treatment of lepromatous leprosy
PENTAMIDINE	35	350	0.51	0.74		17.16 mg/kg (man)					Symptoms of overdose include pain, nausea, anorexia, hypotension, fever, rash, bad taste in mouth, confusion/hallucinations, dizziness, and diarrhea	For the treatment of pneumonia
Nifuroxime	35	350	0.69	1.03				80g/kg mouse			harmful if swallowed, irritant	in vitro inhibitor/antimicrobial against t. brucei
Naphthol	35	350	0.78	0.67	1870 mg/kg (rat)						harmful if swallowed/contact with skin, irritant, corrosive	selectively toxic to human colorectal tumors
FENTICLOR, Fenticlor (Bis(2-hydroxy-5-chlorophenyl) sulfide)	35	350	0.36	0.28		IP 250mg/kg mouse					skin, eye, respiratory irritant	Fenticlor is an antibacterial and antifungal agent for topical use, mostly used now in veterinary medicine
IVERMECTIN	35	350	0	0.1	>27 mg/kg (mouse)						fatal if swallowed, irritant, reproductive/organ toxicity	treatment of nematode or arthropod infections, treatment and control of the parasites of cattle, Treatment of rosacea
BISMUTH TRIBROMOPHENATE 4%, Bismuth Tribromophenate	35	350	0.68	1.06	not found							antibacterial
PYRVINIUM PAMOATE	35	350	0.13	0.19	not found							Agents that kill parasitic worms. They are used therapeutically in the treatment of HELMINTHIASIS in man and animal
CHLORQUINALDOL, Chlorquinaldol (5,7-Dichloro-2-methyl-8-quinolinol)	35	350	0.46	0.54	660 mg/kg (rat)						harmful if swallowed, irritant	anti-infective agents
Dithiazanine Iodide, Dithiazanine iodide (3,3 diethylthiadicarbocyanine iodide)	35	350	0.16	0.22	165-192 mg/kg (rat)						Adverse effects include nausea, vomiting, diarrhea, edema, and fever. It is considered a toxic anthelmintic	has a broad spectrum of anthelmintic activity, being effective against not only heartworm microfilariae but also the common intestinal nematodes of dogs (hookworms, ascarids, whipworms), Strongyloides stercoralis, and perhaps Spirocerca lupi
Acriflavine, ACRIFLAVINIUM HYDROCHLORIDE, Acriflavine hydrochloride, Acriflavine (ACRIFLAVINIUM HYDROCHLORIDE)	35	350	0.29	0.63	1,048 mg/kg rat				1.6 alkaline phosphatase stimulation in WNT3A conditioned C2C12 cells-IC50		harmful if swallowed, irritant	intercalcating agents, anti-infective agents
CICLOPIROX OLAMINE, Ciclopirox ethanolamine	35	350	0.57	0.61	2350 mg/kg (rat)						irritant	(salt form of) a synthetic, broad-spectrum antifungal agent with additional antibacterial and anti-inflammatory activities
NITROFURANTOIN	35	350	0.66	0.9	604 mg/kg (rat)		365 mg/kg (women), 40 mg/kg (men), 80 mg/kg (human)				Symptoms of overdose include vomiting	an urninary antiseptic and antiinfective drug
Furaltadone, Levofuraltadone, Furaltadone hydrochloride	35	350	0.73	1.04	600 mg/kg (mouse)						harmful if swallowed	a nitrofuran antibiotic that is effective against bacterial infections in birds, urinary anti-infective agents
BRILLIANT GREEN	35	350	0.04	0.05		10 mg/kg (rat)					Ingestion causes diarrhea & abdominal pain	Intestinal anthelmintic, wound antiseptic and in the treatment of mycotic infections
PROFLAVINE, Proflavine Dihydrochloride, Proflavine hemisulfate salt hydrate, powder	35	350	0.92	0.71	>1 gm/kg (mouse)						SYMPTOMS: Irritation of gastric mucosa resulting in nausea and vomiting. Jaundice and acute toxic hepatitis. ACUTE/CHRONIC HAZARDS: Moderately toxic. May cause irritation on contact. Hazardous decomposition products.	Topical antiseptic used mainly in wound dressings
CHLOROSALICYLANILIDE 0.5%, Chlorosalicylanilide, 5-Chlorosalicylanilide	35	350	0.88	1.18	not found					1.006 qHTS assay to identify small molecule HDAC inhibitors:		Antimicrobial activity against Clostridium perfringens, Bacillus cereus
Methotrimeprazine, LEVOMEPROMAZINE, Methotrimeprazine maleat salt	35	350	0.89	0.83	1100 mg/kg (rat)		7143 µg/kg (men)				Symptoms of overdose include convulsions, spastic movements, and coma	For the treatment of psychosis, particular those of schizophrenia, and manic phases of bipolar disorder
DIBUCAINE, DIBUCAINE HYDROCHLORIDE	35	350	0.7	1.16		50 mg/kg (child)					Symptoms of overdose include convulsions, hypoxia, acidosis, bradycardia, arrhythmias and cardiac arrest	For production of local or regional anesthesia
CHLORPHENOXAMINE, Chlorphenoxamine Hydrochloride	35	350	0.37	0.72	376 mg/kg (mouse)						harmful if swallowed	muscarine antagonists, histamine antagonists
TRIPROLIDINE, Triprolidine Hydrochloride, Triprolidine (trans-Triprolidine hydrochloride)	35	350	0.45	0.62			143 µg/kg (human)				Symptoms of overdose include drowsiness, weakness, inco-ordination, difficulty with micturition, respiratory depression, hypotension, agitation, irritability, convulsions, hypertension, palpitation and tachycardia	For the symptomatic relief of seasonal or perennial allergic rhinitis or nonallergic rhinitis; allergic conjunctivitis; and mild, uncomplicated allergic skin manifestations of urticaria and angioedema. Also used in combination with other agents for the symptomatic relief of symptoms associated with the common cold. anithistimine
AMLODIPINE, Amlodipine Besylate	35	350	0.13	0.27		1400 µg/kg (women)	600 µg/kg (women), 400 µg (child)				An overdose of amlodipine could result in a high degree of peripheral vasodilatation with a possibility of reflex tachycardia	may be used alone or in combination with other antihypertensive and antianginal agents for the treatment of the following conditions [FDA label]: • Hypertension • Coronary artery disease • Chronic stable angina • Vasospastic angina (Prinzmetal’s or Variant angina) • Angiographically documented coronary artery disease in patients without heart failure or an ejection fraction < 40%
CARVEDILOL	35	350	0.39	0.56		5 gm/kg (rat)					Not expected to be toxic following ingestion	For the treatment of mild or moderate (NYHA class II or III) heart failure of ischemic or cardiomyopathic origin
NISOLDIPINE	35	350	0.15	0.41	1257 mg/kg (rat)						harmful if swallowed/in contact with skin, reproductive toxicity	For the treatment of hypertension
HYDRALAZINE, Hydralazine Hydrochloride	35	350	0.83	1.08	90 mg/kg (rat)		2086 mg/kg (men), 730 mg/kg (women)				Overdosage of hydralazine may produce hypotension, tachycardia, headache, and generalized skin flushing. Myocardial ischemia and cardiac arrhythmias may develop; profound shock can occur in severe overdosage	For the treatment of essential hypertension, alone or as an adjunct. Also for the management of severe hypertension when the drug cannot be given orally or when blood pressure must be lowered immediately, congestive heart failure, and hypertension secondary to pre-eclampsia/eclampsia
TOLONIDINE, Tolonium Chloride, Tolonium chloride (Toluidine blue O)	35	350	0.01	0.34	not found							imidazoline receptor agonists
BISMUTH SUBNITRATE	35	350	0.85	1.1			259 mg/kg (infant)				especially in infants, the subnitrite may be reduced by bacteria within the bowel, to yield nitrite, which causes methemoglobinemia after absorbtion	Antacids, Used for the treatment of gastrointestinal disorders
COPPER, Copper (II) sulfate, Copper (II) acetate	35	350	0.94	0.94			120 µg/kg (human)				copper toxicity believed to be due to fenton-type redox reactions occuring with high copper concentrations which produce damaging reactive oxygen species	element found in nature
DEFEROXAMINE, Deferoxamine Mesylate	35	350	0.91	1.09	1340 mg/kg (mouse)						Nephrotoxicity, ototoxicity and retinal toxicity have been reported following long-term administration for chronic iron overload	Used to treat acute iron or aluminum toxicity (an excess of aluminum in the body) in certain patients. Also used in certain patients with anemia who must receive many blood transfusions
FLUPHENAZINE, flufenazine, Fluphenazine Hydrochloride, Fluphenazine dihydrochloride	35	350	0.19	0.34	220 mg/kg (mouse)						probable cause of clinically apparent liver injury, toxic if swallowed, fatal if inhaled	For management of manifestations of psychotic disorders
Benztropine, Benztropine Mesylate, Benztropine Methane-Sulfonate	35	350	0.78	0.8	940 mg/kg (rat)						overdose symptoms of circulatory collapse, cardiac arrest, respiratory depression, respiratory arrest, psychosis, shock, coma, seizure, ataxia, combativeness, anhidrosis, hyperthermia, fever, dysphagia, decreased bowel sounds and sluggish pupils	therapy of all forms of parkinsonism, used for the control of extrapyramidal disorders due to neuroleptic drugs
AMOXAPINE	35	350	1.53	0.92	313 mg/kg (rat)	40 mg/kg (women)	70 mg/kg (men), 10 mg/kg (child), 5 mg/kg (women)				Toxic manifestations of amoxapine overdosage differ significantly from those of other tricyclic antidepressants. Serious cardiovascular effects are seldom if ever observed. However, CNS effects, particularly grand mal convulsions, occur frequently, and treatment should be directed primarily toward prevention or control of seizures. Status epilepticus may develop and constitutes a neurologic emerg…	For the relief of symptoms of depression in patients with neurotic or reactive depressive disorders as well as endogenous and psychotic depressions. May also be used to treat depression accompanied by anxiety or agitation
CLOMIPRAMINE, Clomipramine Hydrochloride	35	350	0.51	0.64	613 mg/kg (rat)		357 µg/kg (men), 10 µg/kg (women)				Signs and symptoms vary in severity depending upon factors such as the amount of drug absorbed, the age of the patient, and the time elapsed since drug ingestion. Critical manifestations of overdose include cardiac dysrhythmias, severe hypotension, convulsions, and CNS depression including coma. Changes in the electrocardiogram, particularly in QRS axis or width, are clinically significant indica…	May be used to treat obsessive-compulsive disorder and disorders with an obsessive-compulsive component (e.g. depression, schizophrenia, Tourette’s disorder)
PIPERACETAZINE	35	350	0.14	0.49	390 mg/kg (rat)							antipsychotic
DEMECARIUM, Demecarium Bromide	35	350	0.75	1.02	2.96 mg/kg (mouse)						Symptoms of overdose include nausea, vomiting, abdominal cramps, diarrhea, urinary incontinence, salivation, sweating, difficulty in breathing, bradycardia, or cardiac irregularities	For the topical treatment of chronic open-angle glaucoma
METHDILAZINE, Methdilazine hydrochloride	35	350	0.34	0.96	162 mg/kg (rat)		4 mg/kg (human),				Symptoms of overdose include clumsiness or unsteadiness, convulsions, drowsiness, dryness of mouth, nose, or throat, feeling faint, flushing or redness of face, hallucinations, muscle spasms (especially of neck and back), restlessness, shortness of breath or troubled breathing, shuffling walk, tic-like movements of head and face, trembling and shaking of hands, and trouble in sleeping	Used for the symptomatic relief of hypersensitivity reactions and particularly for the control of pruritic skin disorders
MYCOPHENOLIC ACID	35	350	0.74	0.98	352 mg/kg (rat)						Possible signs and symptoms of acute overdose could include the following: hematological abnormalities such as leukopenia and neutropenia, and gastrointestinal symptoms such as abdominal pain, diarrhea, nausea and vomiting, and dyspepsia	For the prophylaxis of organ rejection in patients receiving allogeneic renal transplants, administered in combination with cyclosporine and corticosteroids
CHLOROXINE, Chloroxine (5,7-Dichloro-8-hydroxyquinoline)	35	350	0.35	1		2 gm/kg (cat)					The toxicological properties of this material have not been investigated	Used in the treatment of dandruff and mild to moderately severe seborrheic dermatitis of the scalp
Menadione Sodium Bisulfite, Menadione sodium bisulfate	35	350	0.4	0.51	2000mg/kg rat					6.3 qHTS Assay for Identifying Gametocytocidal Compounds	irritant	vitamins, antifibrinolytic agents
CHOLECALCIFEROL, Cholecalciferol (Vitamin D3)	35	350	0.42	0.82	42500 µg/kg (mouse)		39 mg/kg (infant)				Chronic or acute administration of excessive doses of cholecalciferol may lead to hypervitaminosis D, manifested by hypercalcemia and its sequelae
MONOBENZONE, Monobenzone (4-(Benzyloxy)phenol)	35	350	1.02	1.12	>3.2 g/kg (rat)						acute, irritant	Used topically to treat the loss of skin color (vitiligo)
ferric gluconate, Ferric Gluconate	35	350	0.95	1.1		IV 78.8mg/kg rat						hematinics
Cod liver oil	35	350	0.23	0.2								Vitamins, Micronutrients, Vitamins A and D, Source of Growth Substances
Vitamin K3, MENADIONE, Aminosidine	35	350	0.12	0.14	500 mg/kg (mouse)						Menadione (vitamin K3), which is not used as a nutritional supplemental form of vitamin K for humans, has been reported to cause adverse reactions, including hemolytic anemia. Large doses have also been reported to cause brain damage.	The primary known function of vitamin K is to assist in the normal clotting of blood, but it may also play a role in normal bone calcification.
Podophyllum Resin	35	350	0.89	0.85	8.7 mg/kg (rat)						While podophyllin, the herbal extract from which podophyllotoxin is derived, can cause enteritis and potentially fatal CNS depression, podophyllotoxin has been shown to be safe, with minimal toxicity even in large doses. Application can be immediately followed by burning or itching. Small sores, itching and peeling skin can also follow.	25% podophyllin (in benzoin tincture) is indicated for the removal of soft genital (venereal) warts (condylomata acuminata).
VITAMIN K5 1MG/ML, Vitamin K5, Vitamin K5 hydrochloride	35	350	0.17	0.05								Vitamin. 4-Amino-2-methyl-1-naphthol is used as a food preservative.
Vitamin D2, ERGOCALCIFEROL, Oleovitamin A And D, Calciferol	35	350	0.55	0.7	10 mg/kg (rat)		12600 ug/kg (women)				Overdosage with this agent is reported to produce hypervitaminosis characterized by hypercalcemia, renal impairment, calcification of soft tissues, a decline in the rate of linear growth and increase in bone mineralization.	Ergocalciferol is indicated for the treatment of hypoparathyroidism, refractory rickets, and familial hypophosphatemia.
EmetinEmetine HydrochloridEmetine dihydrochloride	35	350	0.63	0.53	0.012 mg/kg rat						Fatal if swallowed, irritant	Amebicides; Antinematodal Agents; Protein Synthesis Inhibitors
Ferrous Sulfate, IRON SULFATE 0.194GM, Iron Sulfate, Iron(II) sulfate heptahydrate	35	350	0.68	1.5	1520 mg/kg (mouse)	435 mg/kg (child), 60 mg/kg (women), 440 μg/kg (infant)	540 mg/kg (women), 68640 mg/kg (child)				well established cause of clinically apparent acute and chronic liver injury when given in high doses	Trace Elements and Metals
OXYBUTYNIN, Oxybutynin chloride	35	350	0.51	1.22	1220 mg/kg (rat)						Harmful if swallowed, in contact with skin, inhaled	For the treatment of overactive bladder.
CLOFOCTOL	35	350	0.1	0.08	>4 g/kg (rat)							Clofoctol is a bacteriostatic antibiotic with activity against Gram-positive bacteria. Clofoctol is used in the treatment of upper and lower respiratory tract infections.
ETHACRIDINEthacridine LactatEthacridine lactate (Acrinol (6,9-diamino-2-ethoxyacrinide lactate monohydrate))	35	350	0.86	1.05	IP 42 mg/kg mouse					0.756 Primary qHTS for delayed death inhibitors of the malarial parasite plastid, 48 hour incubation	Harmful if swallowed	Anti-infective agents
Benzododecinium Chloride, Benzododecinium chloride (Benzyl-dimethyl-dodecylammonium-chloride)	35	350	0.06	0	400 mg/kg (rat)						Harmful if swallowed, in contact with skin, corrosive, irritant	Anti-infective agents, disinfectant
Thiostrepton	35	350	0.93	0.66	>1 gm/kg;						Harmful if swallowed	Anti-bacterial agents
TRICLOCARBAN, Trilocarban, Trilocarban (3,4,4'-Trichlorocarbanilide, 99%)	35	350	0.55	0.97	34600 mg/kg (rat)						There has been concern voiced over the endocrine effect of triclocarban ande, in particular, on estrogen	Triclocarban (TCC), or 3,4,4'-trichlorocarbanilide, is an antibacterial agent used in bar and liquid soaps and body washes
HYCANTHONE	35	350	0.33	0.36	980 mg/kg (rat)						Carcinogen, harmful if swallowed, in contact with skin, inhaled
Antimony Potassium Tartrate, Potassium antimonyl tartrate trihydrate, 99+%	35	350	0.78	1.02	115 mg/kg (rat)	2 mg/kg (human)					Excessive doses either by mouth or intravenously produce symptoms resembling those of acute or subacute arsenic poisoning	Anthelmintic
Cloxyquin, Cloxyquin (5-chloro-8-hydroxy-quinoline)	35	350	0.53	0.76		1200 mg/kg (guinea pig)					Irritant	Cloxyquin is a monohalogenated 8-hydroxyquinoline with activity against bacteria, fungi, and protozoa. Cloxyquin is reported to have activity against Mycobacterium tuberculosis, including strains that show resistance to common first-line antibacterial agents.
TILORONE, Tilorone Hydrochloride, Tilorone dihydrochloride	35	350	0.47	0.74	1780 mg/kg (mouse)							Treatment of idiopathic pulmonary fibrosis
Acepromazine, Acepromazine Maleate	35	350	0.62	1.11		200 mg/kg (mouse)					Agitation, coma, convulsions, difficulty breathing, difficulty swallowing, dry mouth, extreme sleepiness, fever, intestinal blockage, irregular heart rate, low blood pressure, restlessness	Acepromazine was first used in humans in the 1950s as an antipsychotic agent. It is now rarely used in humans. Acepromazine is frequently used in animals as a sedative and antiemetic. Its principal value is in quietening and calming anxious animals.
PERICIAZINE	35	350	0.49	0.86	395 mg/kg (rat)						In milder cases of phenothiazine overdosage the patient may be agitated, delirious and confused. Frequently he is lethargic or in a comatose state. Twitching, dystonic movements or convulsions may be present and hypotension, cardiovascular collapse, arrhythmias and hypothermia might be observed.	For use as adjunctive medication in some psychotic patients. Propericiazine (Pericyazine)is used for the control of residual prevailing hostility, impulsiveness and aggressiveness.
BENSERAZIDE	35	350	0.83	1.44	5300 mg/kg (rat)						Overdosage may lead to cardiovascular side effects like cardiac arrhythmias, psychiatric disturbances like confusion and insomnia, gastrointestinal effects like nausea and vomiting, and abnormal involuntary movements	The primary therapeutic use for which benserazide is currently indicated for is as a combination therapy with levadopa for the treatment of Parkinson's disease in adults > 25 years of age, with the exception of drug-induced parkinsonism
MEBHYDROLIN	35	350	0.57	0.74	IP 470mg/kg mouse							Antihistamine
MECOBALAMIN, Mecobalamin (Methylcobalamin)	35	350	0.79	1.53	> 5 g/kg rat							Antianemic
Feredetate, Sodium Feredetate	35	350	0.68	1.43	5gm/kg mouse						Irritant	Antianemic
Storax	35	350	0.44	0.8	10 g/kg (rat)						MODERATELY TOXIC: PROBABLE ORAL LETHAL DOSE (HUMAN) 0.5-5.0 G/KG, BETWEEN 1 OUNCE & 1 PINT (OR 1 LB) FOR 70 KG PERSON (150 LB)	Flavoring agents?
CYCLOHEXIMIDE	35	350	0.59	0.7	2 mg/kg (rat)						No human poisonings have been reported	Antifungal agents, protein synthesis inhibitors
PUROMYCIN, Puromycin dihydrochloride, PUROMYCIN HYDROCHLORIDE	35	350	0.79	0.11	20 mg/kg (mouse)							Puromycin is an aminoglycoside antibiotic isolated from the bacterium Streptomyces alboniger. Acting as an analog of the 3' terminal end of aminoacyl-tRNA, puromycin incorporates itself into a growing polypeptide chain and causes its premature termination, thereby inhibiting protein synthesis. This agent has antimicrobial, antitrypanosomal, and antineoplastic properties; it is used as an antibiot…
DEXECADOTRIL, Ecadotril, Racecadotril	35	350	0.67	0.96	IV >100mg/kg mouse							Protease inhibitors
FENDILINE, Fendiline hydrochloride, Fendiline (3,3-Diphenyl-N-1-propanamine)	35	350	0.11	0.14	950mg/kg mouse							Calcium channel blockers
Dextran sulfate	35	350	1	1.22	6400 mg/kg (rat)
Lomerizine, Lomerizine HCl	35	350	0.68	0.66	307 mg/kg (rat)							calcium channel blocker
Butaclamol, Butaclamol Hydrochloride	35	350	0.47	0.48	not found				1.99526 Antiplasmodial activity against Plasmodium falciparum W2 after 72 hrs by SYBR green assay			Antiplasmodial activity against Plasmodium falciparum W2 after 72 hrs by SYBR green assay
Abamectin	35	350	0.37	0.5	10mg/kg (rat)				0.22 for reversible antagonism of acetylcholine depolarizations in worms			antihelminth and insecticide
Acetomenaphthone	35	350	0.74	1.15	3600 mg/kg					4.7755 for Primary qHTS for delayed death inhibitors of the malarial parasite plastid, 96 hour incubation		synthetic vitamin
EserolinEseroline fumarate salt'(-)-	35	350	0.7	1.29	not found				1.52 Dose Response confirmation of uHTS small molecule inhibitors of Plasmodium falciparum Glucose-6-phosphate dehydrogenase via a fluorescence intensity assay			opioid agonist
Harmine, Harmine hydrochloride	35	350	0.64	0.87	IV 38 mg/kg mouse			38 mg/kg (mouse)		1.9953 qHTS screen for small molecules that inhibit ELG1-dependent DNA repair in human embryonic kidney (HEK293T) cells expressing luciferase-tagged ELG1		pesticide
Chamomile, Apigenin, Chamomile oil blue, Chamomile oil, roman	35	350	0.26	0.44	>5g/kg rat				.025 Inhibition of human CYP1B1 by EROD assay
CHLORPROTHIXENE, Chlorprothixene hydrochloride	35	350	0.19	0.48	217mg/kg (mouse)				5.01187 Antiplasmodial activity against Plasmodium falciparum 7G8 after 72 hrs by SYBR green assay			antipsychotic
TRIMIPRAMINE, Trimipramine Maleate, Trimipramine maleate salt	35	350	0.49	0.82	800mg/kg (rat)					1.34 qHTS assay to identify small molecule agonists of the AP-1 signaling pathway: Summary		25mg oral antidepressent
etoposide	35	350	0.58	0.71	1784 mg/kg (rat)		16 mg/kg/5D-I (16 mg/kg) (human)		.0057 Cytotoxicity against human HeLa cells by MTT assay		BEHAVIORAL: SOMNOLENCE (GENERAL DEPRESSED ACTIVITY); GASTROINTESTINAL: HYPERMOTILITY, DIARRHEA	antineoplastic for testicular tumors and small cell lung cancer
BENZALKONIUM CHLORIDE	35	350	0.15	0.04	100–400 mg/kg in human is fatal							soap, pesticide, anti-corrosion
GENTIAN VIOLET	35	350	0.08	0.06	420 mg/kg				.02213 NOVARTIS: Inhibition of Plasmodium falciparum 3D7 (drug-susceptible) proliferation in erythrocyte-based infection assay		LUNGS, THORAX, OR RESPIRATION: ACUTE PULMONARY EDEMA (mouse)	antifungal
Homidium Bromide, HOMIDIUM BROMIDE (Ethidium Bromide)	35	350	0.46	0.66	2,177 mg/kg rat					.003 Primary qHTS for delayed death inhibitors of the malarial parasite plastid, 96 hour incubation	110 mg/kg LD50 subcutaneous, mutations	antitrypanosomal
NIMODIPINE	35	350	0.97	1.24	2738 mg/kg (rat)						Symptoms of overdosage would be expected to be related to cardiovascular effects such as excessive peripheral vasodilation with marked systemic hypotension.	calcium channel blocker
ETHACRYNIC ACID	35	350	0.92	1.27	1gm/kg rat		4mg/kg for women					Diuretic, up to 200mg/day
NIFUROXAZIDE	35	350	0.78	0.7	1gm/kg intraperitoneal mouse	6gm/kg						Anti-infective, also used to treat diarrhoea
Hesperidin	35	350	0.65	1.01	1000mg/kg intraperitoneal mouse							Can improve circulation? Used for a few very specific circulation related things, about 300mg/day
ETHOXYQUIN	35	350	1.01	0.68	800mg/kg rat							synthetic antioxidant sometimes added to livestock feed. Kinda controversial, because its in some dog foods and its unclear whether it causes health problems or not
Dihydroergotamine tartrate	35	350	0.71	1.11	2.9503 mol/kg rat							Treats migraines maybe?
Propidium iodide	35	350	1.05	0.99	16mg/kg subcutaneous mouse							Used as a dye, can work itself into DNA like ethidium bromide
Parthenolide	35	350	0.64	0.09	200mg/kg mouse							Anti-inflammatory, made from feverfew, over the counter supplement seems to have up to 9mg/day
Ergocryptine-alpha	35	350	0.8	0.84	0.95 mg/kg intravenous rabbit							Another ergot derivative, up to 0.33 mg in a tablet
METERGOLINE	35	350	0.92	0.52	430mg/kg mouse							Psychoactive drug used for a lot of small things, like seasonal affective disorder and anxiety
PIMETHIXENE, Pimethixene maleate	35	350	0.6	0.55	1186mg/kg rat							Antihistamine, sedative
Dichlorophen (2,2 methylene bis 4-chlorophenol)	350	3500	0.76	0.57	1506mg/kg rat							Used as tapeworm medication mostly. 6g/day, at the high end
Nifedipine	350	3500	0.68	0.98	1022 mg/kg rat							Treats angina, hypertension. Up to 120 mg/day
Bismuth Subgallate, Bismuth III gallate basic hydrate	350	3500	0.93	0.99	Based on ATE data, the classification criteria are not met. ATE > 2000 mg/kg.							Anti-infective, hemostatic. Flatulence madication named Devrom? 200mg capsules, over the counter
Hexadimethrine Bromide	350	3500	0.35	0.69	>1 gm/kg mouse							Coagulant,
Mesoridazine besylate	350	3500	0.71	0.84			40mg/kg women				symptoms of overdosage CARDIAC: ARRHYTHMIAS (INCLUDING CHANGES IN CONDUCTION); CARDIAC: OTHER CHANGES	Antipsychotic, up to 400 mg/day, seems to cause cardiac issues in some people though, in doses as low as 40mg
Hydroxyzine (Dihydrochloride)	350	3500	0.68	0.91	950mg/kg rat							anti-allergic, anti-anxiety med. Up to 400mg/day
Gluconic Acid, Ferrous Gluconate Hydrate, D-gluconic acid	350	3500	0.7	2.09	2237 - 4600 mg/kg rat							Used to treat anemia
Arsanilic acid, p-Arsanilic acid	350	3500	0.77	1.08	>1g/kg rat							Pesticide, antimicrobial in livestock, growth stimulant in livestock
Clozapine, Clozapine-n-oxide	350	3500	0.88	0.93	245mg/kg mouse							Antipsychotic, max 900 mg/day
Haloperidol metabolite II	350	3500	0.9	0.86								Naturally present in the human body, no idea what concentration.
Loxapine succinate	350	3500	0.88	1		30 mg/kg women					symptoms of overdosage BEHAVIORAL: CONVULSIONS OR EFFECT ON SEIZURE THRESHOLD; BEHAVIORAL: COMA; LUNGS, THORAX, OR RESPIRATION: CHRONIC PULMONARY EDEMA	Used to treat schizophrenia, up to 250mg/day
Trihexyphenidyl-D,L Hydrochloride	350	3500	0.34	0.75	1630 mg/kg rat							Antiparkinson agent, up to 15mg/day for adults
Drofenine hydrochloride	350	3500	0.18	0.57	3700 mg/kg							Unclear
Alprenolol Hydrochloride	350	3500	0.74	1.2	590 mg/kg							Inhibits sympathetic nervous system, used to treat hypertension, arrythmia
Hexestrol	350	3500	0.31	0.56	1.9859 mol/kg rat							Synthetic estrogen
