# Supplementary material for: Identification of clinically approved small molecules that inhibit growth and affect transcript levels of developmentally regulated genes in the African trypanosome
Source: PLoS Negl Trop Dis. 2020 Mar 13;14(3):e0007790. doi: 10.1371/journal.pntd.0007790 (PMC7094864; doi:10.1371/journal.pntd.0007790)
Supplement: S6 Table — (XLSX) [file pntd.0007790.s010.xlsx]

## Sheet: Sheet1
Plate_well	Drug_Name	Phenotype	% Survival 33µM
01_C5	Eflornithine	EP1/GFP	0.6317
31_A6	Phenothiazine	EP1/GFP, killer	0.241744
42_B4	Spironolactone	EP1/GFP	0.492656
42_F10	Flunarizine	killer	0.0743743
11_C10	Aprepitant	killer	0.0231799
34_A3	Bufexamac	killer	0.813526
8_B3	Clemastine Fumarate	killer	0.122756
