# Supplementary material for: Identification of clinically approved small molecules that inhibit growth and affect transcript levels of developmentally regulated genes in the African trypanosome
Source: PLoS Negl Trop Dis. 2020 Mar 13;14(3):e0007790. doi: 10.1371/journal.pntd.0007790 (PMC7094864; doi:10.1371/journal.pntd.0007790)
Supplement: S7 Table — (XLSX) [file pntd.0007790.s011.xlsx]

## Sheet: Sheet1
Plate_well	Drug_Name	Mean_GFP_Shift	Standard_deviation	Threshold	T-test_p-value	Autofluoresces?	Tested?	Live_count_1	Live_count_2	Live_count_3	Average_live_count
01_C5	Eflornithine	2.89121	0.403322	1.5	0.00102678	no	tested successfully	35896	29413	29239	31516
07_G7	Progesterone	2.44064	0.653111	1.5	0.0892227	-	-	7325	4759	18519	10201
08_D3	TRIPROLIDINE, Triprolidine Hydrochloride, Triprolidine (trans-Triprolidine hydrochloride)	2.3981	0.422826	1.5	0.0428158	no	not tested for GFP, tested as killer	226	102	56	128
09_E4	PROPRANOLOL, Dexpropranolol, (S)-propranolol, Dexpropranolol Hydrochloride, Propranolol Hydrochloride, Propranolol hydrochloride'(R)-, propranolol hydrochloride'(S)-, PROPRANOLOL HYDROCHLORIDE (+/-)	2.21996	0.317788	1.5	0.0324174	no	false positive	6433	4677	2054	4388
09_E3	PRAZOSIN, Prazosin Hydrochloride	3.11737	0.0290101	1.5	9.38e-05	no	false positive	6965	7596	5026	6529
09_A5	NIFEDIPINE	4.63555	0.948937	1.5	0.0322933	no	false positive	1380	1544	3386	2103.33
12_C4	Hexadimethrine Bromide	3.17009	0.702959	1.5	0.0486674	no	false positive	1138	2818	11003	4986.33
13_G7	MESORIDAZINE, Mesoridazine besylate	3.0669	1.351	1.5	0.162951	-	-	677	995	4084	1918.67
13_D3	Escitalopram Oxalate	1.98239	0.115645	1.5	0.00685764	no	not tested	9893	9561	9346	9600
16_F7	Riboflavin 5'-phosphate, Riboflavin phosphate, Riboflavin phosphate sodium (Flavin monomucleotide)	1.75126	0.121298	1.5	0.0127853	yes	-	18941	21194	25082	21739
16_E2	RIBOFLAVIN, Riboflavine	3.13346	0.13251	1.5	0.00192329	yes	-	18247	24045	23423	21905
16_A3	MONOBENZONE, Monobenzone (4-(Benzyloxy)phenol)	4.16879	1.83434	1.5	0.134547	-	-	149	138	410	232.333
20_F8	SULFINPYRAZONE, Sulfinpyrazone (+-)	2.85255	1.02431	1.5	0.124864	-	-	99	747	116	320.667
31_A6	PHENOTHIAZINE	5.31563	0.60947	1.5	0.00982536	no	tested successfully for GFP and as a killer	2536	1945	1527	2002.67
33_D8	Flavin Adenin Dinucleotide	3.63135	0.0566857	1.5	0.000231958	yes	-	24551	25182	26233	25322
34_A3	BUTOXYPHENYLACETHYDROXAMATE, Bufexamac, PHENYLACETOHYDROXAMIC ACID (Bufexamac)	2.08283	0.231041	1.5	0.0220141	no	not tested for GFP, tested as killer	1249	1562	534	1115
41_H5	LOXAPINE, Loxapine succinate	2.8189	0.934478	1.5	0.110522	-	-	526	624	9506	3552
41_A9	Amoxicillin	3.34075	0.864026	1.5	0.0618706	-	-	32440	29179	33792	31803.7
42_E3	SULFAQUINOXALINE, Sulfaquinoxaline sodium salt, SULFAQUINOXALINE SODIUM	3.28727	0.573692	1.5	0.0300449	yes	-	26408	27104	31945	28485.7
42_B4	spironolactone	2.25935	0.021927	1.5	0.000151544	no	tested successfully	26024	25530	28539	26697.7
43_A8	PIMOZIDE	1.87871	0.104266	1.5	0.00696628	no	not tested	9331	9620	12820	10590.3
43_C6	Benzamil hydrochloride	2.30084	0.764486	1.5	0.137859	-	-	10357	10435	17016	12602.7
43_D4	Chicago sky blue 6B	2.90589	1.11613	1.5	0.137082	-	-	9423	13390	17477	13430
