# Supplementary material for: Identification of clinically approved small molecules that inhibit growth and affect transcript levels of developmentally regulated genes in the African trypanosome
Source: PLoS Negl Trop Dis. 2020 Mar 13;14(3):e0007790. doi: 10.1371/journal.pntd.0007790 (PMC7094864; doi:10.1371/journal.pntd.0007790)
Supplement: S8 Table — (XLSX) [file pntd.0007790.s012.xlsx]

## Sheet: Sheet1
Sample:	Live | Count	Day
E1_DMSO-1.fcs	7476	1
E2_DMSO-2.fcs	7566	1
E3_DMSO-3.fcs	7608	1
H1_triprolidine-1.fcs	8259	1
H2_triprolidine-2.fcs	7468	1
H3_triprolidine-3.fcs	8280	1
A4_DMSO-1.fcs	12156	2
A5_DMSO-2.fcs	11015	2
A6_DMSO-3.fcs	12032	2
D4_Triprolidine-1.fcs	13481	2
D5_Triprolidine-2.fcs	12465	2
D6_Triprolidine-3.fcs	11029	2
E4_DMSO-1.fcs	11130	3
E5_DMSO-2.fcs	11616	3
E6_DMSO-3.fcs	11314	3
H4_Triprolidine-1.fcs	14200	3
H5_Triprolidine-2.fcs	13648	3
H6_Triprolidine-3.fcs	14249	3
