# Supplementary material for: Identification of clinically approved small molecules that inhibit growth and affect transcript levels of developmentally regulated genes in the African trypanosome
Source: PLoS Negl Trop Dis. 2020 Mar 13;14(3):e0007790. doi: 10.1371/journal.pntd.0007790 (PMC7094864; doi:10.1371/journal.pntd.0007790)
Supplement: S9 Table — (XLSX) [file pntd.0007790.s013.xlsx]

## Sheet: Sheet1
Sample	Parameter Measured	Concentration Phenothiazine (µM)	Mean Fluorescence Intensity	Median Fluorescence Intensity
Specimen1_A1_L224_EP1_GFP_DMSO.fcs	EP1/GFP	0	837	784
Specimen1_A2_L224_EP1_GFP_Phen_16.fcs	EP1/GFP	16	1248	1012
Specimen1_A3_L224_EP!_GFP_Phen_8.fcs	EP1/GFP	8	921	849
Specimen1_A4_L224_EP1_GFP_Phen_4.fcs	EP1/GFP	4	897	851
Specimen1_A5_L224_EP1_GFP_Phen_2.fcs	EP1/GFP	2	833	784
Specimen2_B1_L224_DMSO.fcs	VSG	0	29597	28313
Specimen2_B5_L224_Phen_16.fcs	VSG	16	44854	11242
Specimen2_B4_L224_Phen_8.fcs	VSG	8	31355	29199
Specimen2_B3_L224_Phen_4.fcs	VSG	4	25794	24275
Specimen2_B2_L224_Phen_2.fcs	VSG	2	24571	23460
